# Supplementary material for: MicroRNAs predict early complications of autologous hematopoietic stem cell transplantation
Source: Biomark Res. 2024 Apr 23;12:42. doi: 10.1186/s40364-024-00585-x (PMC11036737; doi:10.1186/s40364-024-00585-x)
Supplement: Supplementary file 2 — Supplementary Material 2 [file 40364_2024_585_MOESM2_ESM.xlsx]

## Sheet: miRNA seq
Supplementary File 2. LogTPM values of 193 miRNAs included in the analysis from miRNA-seq stage of the study. Absent expression data were filled in with logTPM values of 0.
Sample code	Timepoint	Diagnosis	Patient internal number	hsa-let-7a-5p	hsa-let-7b-5p	hsa-let-7c-5p	hsa-let-7d-5p	hsa-let-7d-3p	hsa-let-7e-5p	hsa-let-7f-5p	hsa-miR-15a-5p	hsa-miR-16-5p	hsa-miR-17-5p	hsa-miR-18a-5p	hsa-miR-19a-3p	hsa-miR-19b-3p	hsa-miR-20a-5p	hsa-miR-21-5p	hsa-miR-22-3p	hsa-miR-23a-3p	hsa-miR-24-3p	hsa-miR-25-3p	hsa-miR-26a-5p	hsa-miR-26b-5p	hsa-miR-27a-3p	hsa-miR-28-3p	hsa-miR-29a-3p	hsa-miR-30a-5p	hsa-miR-30a-3p	hsa-miR-32-5p	hsa-miR-92a-3p	hsa-miR-93-5p	hsa-miR-95-3p	hsa-miR-96-5p	hsa-miR-98-5p	hsa-miR-99a-5p	hsa-miR-100-5p	hsa-miR-101-3p	hsa-miR-29b-3p	hsa-miR-103a-3p	hsa-miR-107	hsa-miR-192-5p	hsa-miR-197-3p	hsa-miR-199a-5p	hsa-miR-199a-3p	hsa-miR-148a-3p	hsa-miR-30c-5p	hsa-miR-30d-5p	hsa-miR-139-5p
12b	1	NHL	12	4.35388	4.33512	2.55753	3.15075	2.45141	2.53828	4.23981	3.47653	5.46237	2.49701	2.16759	3.30202	3.68182	3.5114	4.678	3.5093	3.75258	3.65659	4.11301	4.47443	3.5114	3.43779	2.58193	3.64597	3.18165	1.68087	2.96592	4.47306	4.06989	1.63084	2.4181	2.27608	2.22522	2.04364	3.81722	2.92211	4.11856	3.6119	3.13609	2.38204	2.38204	3.94024	3.88069	2.7051	3.65559	2.00059
13b	1	MM	13	4.37792	4.57728	2.79454	3.09206	2.39132	2.45068	4.16838	3.3233	5.57908	2.58144	2.2497	2.68988	3.20176	3.36914	4.29035	3.1847	3.49295	3.47286	4.07776	4.4554	3.67804	3.17643	2.28765	3.24214	2.88497	1.69621	2.69147	4.39215	3.97812	1.47494	1.80691	2.52915	2.0792	1.13423	3.6419	2.68505	3.91284	3.53581	3.10022	2.20323	2.26697	3.89775	3.82051	2.6015	3.63215	2.03817
19b	1	HL	19	4.36662	4.62455	2.80331	3.05871	2.25373	2.26123	4.12837	2.95543	5.63933	2.43495	2.02798	2.56107	2.87024	3.08128	4.27581	2.8637	3.29323	3.23771	4.08743	4.37622	3.70718	3.07176	2.48091	3.44103	3.01403	1.7287	2.55664	4.45168	4.05469	1.85736	2.08532	2.27389	2.18374	1.58535	3.68034	2.49297	3.89048	3.3684	3.31777	2.31816	2.2326	3.83654	3.70326	2.30247	3.55156	1.95099
21b	1	HL	21	4.69097	5.09935	2.98766	3.10171	2.26171	2.85481	4.05632	2.45097	5.55024	2.7714	1.81316	0	1.85122	2.73008	3.86859	2.37072	3.22322	3.2898	3.83133	3.90421	3.18903	2.79276	2.11582	3.10982	2.49863	0.396067	2.71787	4.33492	3.715	0.737807	1.68713	1.96305	0.926662	1.81316	2.99163	2.14457	3.49697	3.08977	2.51868	2.17154	1.78226	3.84752	4.43052	0	3.54765	2.75466
22b	1	NHL	22	4.76634	5.17106	3.21218	3.24019	2.0398	2.78985	4.01053	2.76357	5.51115	2.46328	2.70568	2.16375	2.33884	2.5599	4.08118	2.70568	3.12722	3.2832	3.72313	3.63435	3.32975	2.5599	1.57053	3.15007	2.97413	1.57053	2.33884	4.26115	3.55005	1.57053	2.0398	2.83808	2.60118	1.57053	3.19245	2.40551	3.4162	3.11533	2.76357	2.0398	0	3.64158	4.40629	0	3.24019	1.57053
2b	1	NHL	2	4.84427	4.95332	2.9692	3.26497	2.77123	2.74991	4.23846	3.02997	5.58638	2.68299	1.66381	2.23622	2.62404	2.87569	4.23484	2.80477	3.50517	3.42041	3.92191	3.87192	3.60913	3.20778	1.90176	3.2628	2.54365	1.49947	2.74575	4.37028	3.73423	0.852289	1.26919	2.45667	1.71791	1.64165	3.16363	2.11722	3.59155	3.43223	2.91699	2.45083	1.92209	3.74487	4.36292	1.85799	3.37189	1.74859
35b	1	MM	35	4.70251	4.87036	3.04206	3.0004	2.30136	2.69875	4.08133	2.24954	5.415	2.44146	1.61098	1.58046	1.63603	2.3463	3.8495	2.28684	2.74577	2.81434	3.45859	3.43741	2.75933	2.21702	1.87775	2.68468	2.39132	1.17184	2.13599	3.64499	3.23813	1.1511	1.21973	2.36292	1.91589	1.52128	2.77197	1.57649	3.02323	2.67999	2.92599	1.7406	1.38391	3.49279	4.32526	1.26287	3.01907	1.65641
36b	1	HL	36	4.61197	5.01205	3.11699	3.2248	2.52254	2.90418	4.29354	2.81096	5.51473	2.72001	1.95387	1.94024	2.32388	2.78005	4.03069	2.89697	3.23616	3.2853	3.71054	4.14069	3.39111	2.75053	2.38018	3.01043	2.5489	0.489136	2.54548	4.48588	3.59489	0	1.71941	2.7347	1.67711	1.46958	3.13615	2.34483	3.66862	3.21554	2.48569	2.51799	2.24739	3.85932	4.26271	2.14379	3.39001	1.877
3b	1	MM	3	5.23398	5.28139	3.18607	3.20281	1.85929	2.9649	4.46061	2.40349	5.48835	2.62717	1.84126	1.79773	1.61744	1.9749	4.18233	2.32187	2.6626	2.6856	3.62602	3.48748	3.24675	1.79261	0	2.65206	2.64633	1.76057	1.98823	3.84467	3.41675	1.89732	0	2.70366	0	0	2.94615	0.669928	3.08484	2.80717	2.34121	0	1.55096	3.4081	4.31384	0	3.00331	0
8b	1	MM	8	5.04662	5.29754	3.16836	3.17123	2.21319	3.091	4.33895	2.27523	5.45344	2.75027	1.8407	1.99678	1.83631	2.93181	4.00461	2.17243	2.87837	2.73327	3.69804	3.77204	3.48429	2.41654	0.229654	2.74595	2.56037	1.59471	1.98754	4.2192	3.61317	1.57099	0	2.48009	1.51001	1.65898	2.97812	1.17429	3.35537	3.1567	2.20759	2.22416	2.06179	3.58952	4.52663	1.56279	3.08257	0
12c	2	NHL	12	4.09425	4.31123	2.63774	2.97727	2.52581	2.21486	3.90617	3.54636	5.42408	2.53677	2.15399	3.21927	3.6825	3.55475	4.64938	3.70328	3.91577	3.70622	4.03781	4.19924	3.50877	3.55785	2.41226	3.994	4.0683	2.49713	2.88826	4.46819	4.00445	2.01683	2.25807	2.237	3.022	2.70516	3.96349	2.95512	3.99116	3.75863	3.58918	2.26824	2.19153	3.79296	3.97725	2.81777	3.88967	1.95943
13c	2	MM	13	4.1403	4.44399	2.52315	2.99229	2.27311	1.69604	3.89901	3.53859	5.61031	2.56346	2.0887	3.16463	3.60552	3.50469	4.48691	3.46791	3.46671	3.29667	4.1772	4.24953	3.66731	3.32089	2.0271	3.55949	3.38924	0	2.84418	4.42349	4.09605	1.61861	2.40214	2.6091	0	1.61861	4.14259	2.77901	3.86143	3.63015	3.07378	2.67341	1.86921	3.68874	3.81004	2.21276	3.86481	1.5243
19c	2	HL	19	4.44941	5.04442	3.234	3.03824	2.04508	2.54587	3.55226	2.40452	5.58936	2.75899	1.94211	1.53073	2.17098	2.58968	3.79794	2.52886	3.26719	3.23771	3.70793	3.62198	3.31837	2.61257	2.03882	3.35412	2.92552	1.74948	2.2446	4.0166	3.52442	1.35848	2.02112	2.13081	2.15197	1.46507	2.9806	2.02602	3.2463	3.06413	2.90563	1.99924	1.88539	3.58191	4.38612	1.23735	3.42041	1.68687
21c	2	HL	21	4.68547	4.90032	2.89574	2.87047	2.75713	2.69031	4.28454	2.69358	5.52042	3.02258	2.31913	1.83059	2.23415	3.04054	4.25863	2.89574	3.21059	3.506	3.64777	4.05033	3.20861	2.98594	2.39667	2.87263	2.76273	0.672608	2.80757	4.26845	3.63825	0	0	2.48409	1.8757	0	3.15574	2.56127	3.62624	3.29171	2.22466	2.54781	2.81749	4.08383	4.66899	2.11625	3.07572	2.75146
22c	2	NHL	22	4.65646	4.87831	2.91269	2.97956	2.43663	3.17569	4.32155	2.61219	5.54157	2.13719	2.91269	0	2.43663	2.43663	4.41958	2.13719	2.61219	2.61219	3.91939	3.41293	2.43663	3.2482	0	3.17569	3.36464	0	0	4.40818	3.61124	0	2.13719	2.83362	0	0	3.31031	0	3.9334	3.53208	2.97956	0	2.13719	3.56549	4.27705	2.13719	2.91269	0
2c	2	NHL	2	4.94869	5.06177	3.03927	3.18956	2.42126	2.76418	4.10886	2.66795	5.6792	2.67653	1.61084	1.62474	2.07113	2.50271	4.06256	2.63717	2.89947	2.96789	3.67069	3.53971	3.15507	2.71817	0.366841	2.73547	2.61397	1.34705	2.55392	4.10742	3.43423	0	1.48	2.42126	0	1.39603	3.20958	2.06124	3.24607	3.1767	2.18271	0	0	3.4037	4.07906	1.83689	2.94101	1.65127
35c	2	MM	35	4.75741	5.01883	3.17335	2.93399	2.28254	2.88237	3.95352	2.45229	5.51741	2.6316	2.04532	1.53147	1.80787	2.31456	4.23477	2.67409	3.03705	3.18805	3.55116	3.58907	2.79859	2.56761	1.92642	3.15452	3.26086	2.15835	2.53865	3.68113	3.33568	1.8765	0	1.94489	2.00788	2.08635	2.99284	1.97119	3.20077	3.0674	2.71967	2.05943	1.74818	3.847	4.35485	1.45484	3.24371	1.58639
36c	2	HL	36	4.45817	5.19881	3.04333	3.10528	0	2.82459	4.06067	3.01903	5.46984	2.97357	2.0836	0	1.99725	2.83858	4.05547	3.06018	3.07839	2.87488	3.66964	4.10048	3.42705	1.78614	2.38284	3.00283	2.40206	0	2.50978	4.58591	3.4989	0	0	2.63069	1.07663	0	3.55262	0.810562	3.64131	3.35582	2.0205	1.91894	1.91894	3.42794	4.34204	2.0205	3.57148	0
3c	2	MM	3	4.69938	4.89841	2.82677	3.16399	2.50509	2.36456	3.86553	2.82367	5.64496	2.4298	1.67083	2.00203	2.4341	2.68409	4.37636	2.74795	3.48948	3.42612	3.90122	3.66071	3.23672	2.94337	1.87596	3.3811	2.279	1.38434	2.62265	4.47839	3.53987	1.2092	1.79483	2.26798	1.58908	1.67083	2.99643	2.12942	3.67747	3.63222	2.47104	2.22626	1.63338	3.55281	4.74213	1.79066	3.42154	1.46231
8c	2	MM	8	5.04585	4.94507	3.16548	3.14727	2.34765	3.09053	4.51388	2.47226	5.55854	2.93476	2.22712	1.952	2.27137	2.89802	3.95758	2.68952	2.9205	3.26874	3.59448	3.92104	3.50246	2.67076	1.8106	2.52644	2.21188	1.35505	2.21702	4.01148	3.52153	1.1336	1.43414	2.90103	1.02913	0.957994	2.98968	1.96283	3.48384	3.01126	2.42954	1.842	2.46846	3.94228	4.55726	1.67697	2.86732	1.86748
12d	3	NHL	12	4.44836	4.72527	2.95711	3.13304	2.3977	2.35648	3.94345	3.01774	5.53618	2.13591	1.83804	2.93486	2.71713	3.12575	4.44414	3.1744	3.87576	3.48182	3.8303	4.09259	3.3504	3.22406	2.2024	3.8375	4.0448	2.31094	3.02707	4.3803	3.8375	1.66509	0	2.05736	2.87366	2.3977	3.81252	1.83804	3.82445	3.57479	3.1937	1.83804	2.46999	3.9085	4.10511	2.2024	3.89745	1.66509
13d	3	MM	13	4.18614	4.30835	2.61735	3.1287	2.35438	2.46873	4.057	3.31621	5.42886	2.36098	1.33811	2.83096	3.21802	3.22225	4.58082	3.33931	3.659	3.48136	3.98092	4.34309	3.48647	3.36968	2.29761	3.8211	4.0952	2.29508	2.8512	4.49747	3.88647	1.76885	1.64067	2.37177	2.77831	2.52761	3.92675	2.39256	3.93979	3.5177	3.54628	2.04409	2.22339	3.94511	3.89981	2.46186	3.85871	1.86769
19d	3	HL	19	5.19842	5.21995	2.88838	2.71392	1.02753	2.51752	4.46875	0	5.49346	1.30768	0	0	1.54146	1.64782	4.20551	1.54146	1.9892	3.40402	3.20116	3.89353	2.17795	1.64782	0.765459	2.3389	3.61373	0	1.02753	4.01678	3.42105	0	0.765459	2.19165	0	0	3.68465	1.02753	3.10564	3.07851	1.73319	0	1.30768	3.53994	4.10714	1.30768	2.06764	0
21d	3	HL	21	4.5189	4.98007	3.194	3.04798	2.35057	0	4.29804	3.04798	5.38205	0	0	2.82639	3.49489	3.34882	4.36983	3.34882	3.57919	3.39019	3.8672	4.16157	3.1271	3.194	0	3.46272	3.72892	0	2.65063	4.47574	3.76367	0	0	2.65063	2.65063	0	3.60401	0	3.82581	3.49489	3.34882	2.82639	2.65063	3.79585	4.19375	2.65063	3.62748	0
22d	3	NHL	22	4.59897	4.97194	2.88486	2.82942	2.39121	2.76586	3.76289	2.74242	5.41949	2.74242	1.79442	0	3.12015	2.71764	4.5912	3.22698	3.62	3.38416	4.05694	3.45499	3.29949	2.44217	0	3.76973	3.1942	1.5003	2.39121	4.32774	3.72197	1.5003	0	1.79442	2.76586	0	3.18561	2.48777	3.50353	3.2348	3.0053	2.18815	2.33347	3.71433	4.47671	0	3.49082	0
2d	3	NHL	2	4.99881	5.2016	2.95444	3.25888	2.28107	2.68452	4.10421	2.88142	5.56921	2.91346	1.54658	1.71325	2.28394	2.59517	3.95014	2.66712	2.70993	2.72882	3.68189	3.27143	3.22156	2.12302	1.24225	2.56177	2.69686	1.49697	2.67995	4.27652	3.40063	1.39913	1.77285	2.5417	1.8414	1.37661	3.11881	1.5911	3.16595	3.12833	2.26643	0	1.96477	3.57381	4.05761	1.61843	2.98282	0
35d	3	MM	35	4.97261	5.14451	3.03002	3.1782	2.2352	2.9482	4.16017	2.60268	5.64607	2.371	1.47591	0.219373	1.25737	1.87277	4.09513	2.52656	2.57776	2.88644	3.63549	3.26787	2.65371	2.13055	1.75482	2.81662	2.82395	1.72361	1.89514	3.99692	3.24591	1.75482	0.219373	2.35365	1.80232	1.71268	2.912	0	3.23509	3.09725	2.40487	1.73949	1.6274	3.66357	3.91166	1.3163	3.02949	0.472988
36d	3	HL	36	4.50755	5.21114	2.87088	2.9967	1.88841	2.47543	3.61827	1.97965	5.64381	2.76462	1.86226	0.478422	2.03736	2.66139	3.6179	2.73754	2.72458	3.09238	3.46232	3.6601	3.14668	2.16629	1.72207	2.51914	2.9072	1.5701	2.23493	4.20014	3.39945	0	1.78007	2.14806	2.05693	0.176742	3.34398	1.70088	3.30944	3.05194	1.93642	2.08111	1.74621	3.58977	4.14324	0.302006	3.12054	0.176742
3d	3	MM	3	4.97495	5.00559	3.30225	3.16337	2.60697	2.92337	4.45913	2.63742	5.35083	2.6028	1.62297	1.54426	2.20898	2.68914	4.03526	2.60112	3.06469	3.14717	3.70256	3.89389	3.49464	2.48843	2.19635	2.89738	2.89653	2.06227	2.42767	4.25205	3.40652	1.66123	1.58974	2.74634	2.11687	2.07375	2.67019	2.08217	3.41097	2.98454	2.90287	2.29696	1.89381	3.56531	4.26526	1.80359	3.19579	1.79828
8d	3	MM	8	4.72847	4.93765	3.27974	2.98712	2.17605	2.61555	3.86527	2.32725	5.41155	2.58568	1.70988	1.59201	2.00795	2.58189	3.86674	2.44158	2.89886	2.88443	3.53508	3.48376	3.2243	2.47029	2.0948	2.87939	2.63067	1.67496	2.26723	3.95389	3.35718	1.69143	1.59872	2.30815	2.30093	1.73495	2.92306	1.04353	3.14092	3.00475	2.90877	1.59201	1.95847	3.43698	4.68727	1.55307	3.29476	1.34884
12e	4	NHL	12	4.31812	4.76629	2.81936	2.88294	2.02122	2.58247	3.73315	3.32548	5.67163	1.84719	1.55229	3.21231	3.56537	3.26446	3.65398	3.03171	3.48948	3.15303	3.93445	4.02994	3.69839	3.32548	1.84719	3.3183	3.32548	0	3.13133	4.07906	3.94139	0	2.38683	2.02122	2.62017	0	3.89983	2.58247	3.86015	3.78799	3.46437	1.84719	0	3.49433	3.99024	0	3.44319	0
13e	4	MM	13	3.96328	4.23912	2.72523	2.89401	2.17871	1.65201	3.59577	2.88994	5.39396	1.07805	0	2.55548	2.81168	2.90204	3.9067	3.4564	3.5022	3.04773	3.7994	3.84595	3.13854	3.16104	0.66804	4.01148	3.94905	0	2.71921	4.06125	3.59978	2.08514	2.18911	1.36055	2.55104	2.91382	4.20869	2.5186	3.80788	3.64557	3.91276	0.66804	2.18911	3.67271	4.30041	0.66804	3.95807	2.22837
19e	4	HL	19	3.88567	4.45908	2.87702	2.89911	1.91304	1.79771	3.56277	3.02159	5.65862	2.44985	2.55537	2.71113	3.01221	3.00792	3.67731	3.06316	3.54894	3.4944	3.93674	4.08655	3.6767	3.41677	1.87573	3.80631	3.59727	0.326945	2.29065	3.88839	4.03879	2.08736	2.52588	0.820521	2.41	2.13276	3.81551	2.50809	3.78388	3.66367	3.54437	2.02759	1.86255	3.77209	4.1083	2.16728	3.48779	2.06695
21e	4	HL	21	4.5761	5.15539	2.89155	3.00057	1.75261	2.36652	3.69107	2.71573	5.63027	3.09091	1.29057	1.58034	2.24792	2.84239	3.81558	2.31126	3.19743	3.24112	3.67266	3.59213	3.17112	2.70792	1.58034	2.59107	2.77362	1.29057	2.19991	4.0282	3.53854	1.29057	1.67496	1.58034	1.58034	1.29057	3.21982	2.47332	3.44108	3.19998	2.27008	1.67496	2.75281	3.57321	4.47417	1.58034	3.21739	1.45919
22e	4	NHL	22	4.76818	4.98297	2.94188	3.11827	2.61978	2.95976	4.20165	3.13569	5.50955	2.48627	1.93363	2.52826	2.92029	2.94188	4.54841	3.12935	3.55841	3.29798	4.00022	3.84838	3.46693	3.14282	2.11751	3.81529	3.28224	1.46652	2.79058	4.41819	3.71632	1.90403	1.90403	2.32272	2.40737	2.35643	3.3191	2.15345	3.69056	3.52819	2.96378	2.37753	1.85546	3.68375	4.30648	2.40253	3.50808	1.50656
2e	4	NHL	2	4.34338	4.55914	2.58482	3.06119	2.28492	2.28492	3.53806	2.76054	5.1424	2.58482	2.28492	0	2.28492	2.28492	3.48692	3.58381	2.76054	2.76054	3.39678	3.36203	2.98209	2.76054	0	3.12808	3.18604	0	2.28492	3.94547	3.32426	0	0	2.28492	0	0	3.28289	2.28492	3.39678	3.18604	3.18604	0	2.28492	3.36203	3.99871	0	3.12808	0
35e	4	MM	35	4.40277	5.02838	3.0289	3.23184	2.5201	2.46716	3.85605	3.00203	5.51577	2.47066	0.528347	2.40483	2.62232	2.50099	4.29914	3.01268	3.52742	3.23426	3.85977	3.68474	3.09834	2.85924	1.85174	3.26446	3.18359	0.909914	2.8062	4.42138	3.41056	1.27454	2.15695	2.28916	2.42468	1.90624	3.11646	2.07405	3.55443	3.44596	2.88486	2.24453	1.71663	3.64701	4.3839	0.340004	3.42067	2.19479
36e	4	HL	36	4.4952	5.05377	3.18539	2.96171	2.26941	2.7954	3.67345	2.44038	5.43967	2.48989	0	1.6743	1.45854	1.95318	3.85067	2.56492	2.72426	2.8708	3.29789	3.51726	3.01684	2.44328	1.79907	2.63076	2.50522	1.24665	2.11551	4.09422	3.19855	1.44434	1.78612	2.06323	1.77277	2.05623	3.05314	1.51112	3.24022	3.02221	2.58102	1.73008	1.90597	3.64393	4.63201	0.284382	3.04344	1.38237
3e	4	MM	3	4.89279	5.1044	3.29501	3.12413	2.40049	2.86555	4.11853	2.39172	5.40208	2.73064	1.61479	1.22502	2.24224	2.62115	4.16286	2.85349	3.47034	3.35649	3.90197	3.72194	3.31327	2.85261	2.2847	3.29072	2.90801	2.06382	2.42459	4.23781	3.6395	1.37959	2.34362	2.50467	2.14461	1.73326	2.95575	2.30215	3.54995	3.35153	2.68805	2.17689	1.12059	3.57983	4.56492	2.05567	3.42745	2.15564
8e	4	MM	8	4.87942	5.15892	3.0898	3.09778	2.00699	2.68101	3.89306	2.43553	5.62921	2.71947	1.78909	1.5317	2.17257	2.70958	3.64094	2.39141	2.79354	3.00041	3.51383	3.56034	3.25736	2.54896	1.44903	2.62528	2.94752	1.83636	2.13796	3.969	3.39535	1.81074	1.60111	2.44666	1.45506	1.34685	3.0033	1.85583	3.10158	2.92761	2.66874	1.81337	1.90736	3.58717	4.45887	1.85344	2.96433	1.79461
[truncated: 147 more columns]
