# Supplementary material for: MicroRNAs predict early complications of autologous hematopoietic stem cell transplantation
Source: Biomark Res. 2024 Apr 23;12:42. doi: 10.1186/s40364-024-00585-x (PMC11036737; doi:10.1186/s40364-024-00585-x)
Supplement: Supplementary file 3 — Supplementary Material 3 [file 40364_2024_585_MOESM3_ESM.xlsx]

## Sheet: DE DE PLT do vp 4.10.2023
Supplementary File 3. miRNA differential expression analysis results in patients with platelet and neutrophil delayed engraftment (DE).
Platelet DE				Neutrophil DE
miR	log2FC	FC	p-value	miR	log2FC	FC	p-value
hsa-let-7f-5p T2	-0.7536	0.593122	0.012766	hsa-miR-125a-5p T3	-0.3719	0.772764	0.0301302
hsa-miR-96-5p T3	0.8647	1.82096	0.039721	hsa-miR-15b-5p T1	-0.5096	0.702417	0.0428434
hsa-miR-92b-3p T3	0.8819	1.8428	0.05047	hsa-miR-126-5p T4	0.373	1.29504	0.0540102
hsa-let-7f-5p T1	-0.8507	0.554516	0.065762	hsa-let-7f-5p T1	-0.8548	0.552942	0.0586408
hsa-miR-486-3p T1	-0.4456	0.734279	0.069169	hsa-miR-15b-5p T4	-0.4554	0.729308	0.107245
hsa-miR-150-5p T4	0.5401	1.45407	0.078714	hsa-miR-486-3p T3	-0.4809	0.71653	0.120253
hsa-miR-155-5p T1	0.3803	1.30161	0.084037	hsa-miR-15b-5p T3	-0.4215	0.746648	0.134706
hsa-miR-486-3p T4	0.6032	1.51908	0.087174	hsa-miR-122-5p T3	-0.6367	0.643182	0.140941
hsa-miR-99b-5p T4	0.5415	1.45549	0.092375	hsa-let-7f-5p T3	-0.4096	0.752832	0.185945
hsa-miR-486-5p T1	-0.3411	0.789439	0.096639	hsa-miR-99b-5p T4	0.4841	1.39871	0.191603
hsa-miR-99b-5p T1	-0.3827	0.767001	0.097811	hsa-miR-18a-5p T1	-0.3	0.812252	0.210116
hsa-miR-361-3p T2	-0.4291	0.742725	0.115091	hsa-miR-223-3p T1	-0.2239	0.856248	0.214793
hsa-miR-122-5p T2	0.8706	1.82842	0.120355	hsa-miR-18a-5p T2	-0.3074	0.808097	0.21903
hsa-miR-18a-5p T3	0.334	1.2605	0.130328	hsa-miR-92b-3p T4	0.5122	1.42622	0.237017
hsa-miR-223-3p T2	0.4232	1.3409	0.144077	hsa-miR-221-3p T2	-0.1131	0.924599	0.244216
hsa-miR-122-3p T3	0.7696	1.7048	0.156538	hsa-miR-223-3p T4	-0.3668	0.775501	0.259762
hsa-miR-155-5p T3	1.1434	2.20901	0.157707	hsa-miR-150-5p T1	0.326	1.25353	0.282587
hsa-miR-122-3p T1	0.4177	1.3358	0.160518	hsa-miR-15b-5p T2	-0.1892	0.877092	0.293433
hsa-miR-375 T3	0.5878	1.50295	0.163569	hsa-miR-96-5p T4	0.4299	1.34714	0.295453
hsa-miR-375 T1	-0.4075	0.753929	0.174019	hsa-miR-122-5p T4	-0.5571	0.679667	0.323256
hsa-miR-122-3p T2	0.5393	1.45327	0.203302	hsa-miR-99b-5p T2	0.2394	1.1805	0.323577
hsa-miR-15b-5p T2	0.2304	1.17316	0.232946	hsa-miR-122-3p T1	0.2576	1.19549	0.338901
hsa-miR-221-3p T1	0.1515	1.11072	0.253369	hsa-miR-122-5p T2	-0.4117	0.751737	0.350355
hsa-miR-122-5p T3	0.618	1.53475	0.259428	hsa-miR-375 T2	-0.4451	0.734533	0.380626
hsa-miR-125a-5p T4	0.173	1.1274	0.278026	hsa-miR-486-5p T3	-0.3008	0.811802	0.382971
hsa-miR-361-3p T3	0.4877	1.40221	0.279078	hsa-let-7f-5p T2	-0.2561	0.837348	0.384986
hsa-miR-126-5p T1	-0.1367	0.909597	0.296121	hsa-miR-126-5p T3	0.1954	1.14504	0.440308
hsa-miR-96-5p T1	0.3211	1.24928	0.307703	hsa-miR-155-5p T3	0.6131	1.52954	0.481299
hsa-miR-223-3p T1	0.2401	1.18107	0.320618	hsa-miR-486-3p T2	-0.192	0.875391	0.486223
hsa-miR-320c T2	0.2434	1.18378	0.342804	hsa-miR-375 T1	-0.212	0.86334	0.486315
hsa-let-7f-5p T4	-0.3201	0.801014	0.351697	hsa-miR-99b-5p T1	-0.132	0.912565	0.489083
hsa-miR-320c T4	0.2683	1.20439	0.374127	hsa-miR-361-3p T4	0.2907	1.22323	0.491778
hsa-miR-375 T2	0.4579	1.37354	0.386224	hsa-miR-361-3p T3	0.3973	1.31704	0.500254
hsa-miR-92b-3p T2	0.3007	1.23174	0.39271	hsa-miR-150-5p T3	-0.2124	0.8631	0.502407
hsa-let-7f-5p T3	-0.2864	0.819946	0.393812	hsa-miR-486-5p T4	-0.2185	0.859459	0.503519
hsa-miR-155-5p T4	0.67	1.59107	0.398147	hsa-miR-155-5p T1	-0.1114	0.925689	0.513117
hsa-miR-92b-3p T4	0.2851	1.21849	0.411075	hsa-miR-96-5p T1	0.1967	1.14607	0.513839
hsa-miR-15b-5p T4	0.255	1.19334	0.411593	hsa-let-7f-5p T4	-0.2186	0.859399	0.525581
hsa-miR-486-5p T3	0.2218	1.16619	0.434618	hsa-miR-221-3p T1	-0.0832	0.943962	0.572275
hsa-miR-361-3p T1	-0.1722	0.887488	0.434637	hsa-miR-122-3p T4	0.489	1.40347	0.57856
hsa-miR-122-5p T4	0.4326	1.34966	0.464916	hsa-miR-150-5p T4	0.1552	1.11358	0.592673
hsa-miR-223-3p T4	-0.2785	0.824448	0.481761	hsa-miR-155-5p T2	0.3028	1.23354	0.620388
hsa-miR-221-3p T4	-0.1789	0.883376	0.498057	hsa-miR-361-3p T1	-0.0921	0.938156	0.625015
hsa-miR-375 T4	0.3117	1.24117	0.503269	hsa-miR-92b-3p T1	0.0903	1.06459	0.636871
hsa-miR-126-5p T3	-0.2015	0.869646	0.540059	hsa-miR-18a-5p T3	-0.1103	0.926395	0.661619
hsa-miR-486-5p T4	0.1889	1.13989	0.563276	hsa-miR-122-3p T3	-0.2182	0.859637	0.662819
hsa-miR-125a-5p T1	-0.14	0.907519	0.56643	hsa-miR-221-3p T4	-0.0893	0.939979	0.672526
hsa-miR-486-3p T3	0.1986	1.14758	0.570726	hsa-miR-92b-3p T2	-0.1332	0.911807	0.691461
hsa-miR-96-5p T4	0.234	1.17609	0.571074	hsa-miR-320c T3	-0.102	0.93174	0.707191
hsa-miR-486-5p T2	0.185	1.13682	0.603841	hsa-miR-320c T4	0.1344	1.09764	0.7079
hsa-miR-486-3p T2	-0.1606	0.894653	0.618204	hsa-miR-125a-5p T1	-0.0852	0.942654	0.712701
hsa-miR-122-3p T4	0.2507	1.18978	0.618407	hsa-miR-122-3p T2	0.1696	1.12475	0.713587
hsa-miR-122-5p T1	-0.2504	0.840663	0.629656	hsa-miR-125a-5p T2	0.1023	1.07348	0.722725
hsa-miR-320c T3	0.0913	1.06533	0.645569	hsa-miR-375 T4	-0.1772	0.884418	0.756533
hsa-miR-150-5p T1	-0.1501	0.901188	0.659089	hsa-miR-223-3p T3	0.0703	1.04993	0.758838
hsa-miR-18a-5p T2	-0.133	0.911933	0.661386	hsa-miR-96-5p T2	0.1122	1.08088	0.768376
hsa-miR-221-3p T3	0.0933	1.06681	0.664686	hsa-miR-375 T3	-0.1136	0.924279	0.76965
hsa-miR-18a-5p T4	0.1365	1.09924	0.696864	hsa-miR-126-5p T2	0.0611	1.04326	0.779519
hsa-miR-320c T1	-0.054	0.963262	0.703798	hsa-miR-221-3p T3	-0.0547	0.962795	0.792966
hsa-miR-221-3p T2	0.0427	1.03004	0.705309	hsa-miR-96-5p T3	-0.0994	0.933421	0.799077
hsa-miR-99b-5p T3	0.1424	1.10374	0.716053	hsa-miR-92b-3p T3	0.0933	1.06681	0.80429
hsa-miR-15b-5p T1	-0.0838	0.943569	0.759746	hsa-miR-18a-5p T4	-0.0642	0.956476	0.80797
hsa-miR-223-3p T3	-0.0829	0.944158	0.775139	hsa-miR-125a-5p T4	0.0493	1.03476	0.821196
hsa-miR-92b-3p T1	0.0463	1.03261	0.837012	hsa-miR-320c T2	0.0517	1.03649	0.844986
hsa-miR-96-5p T2	-0.0728	0.950791	0.841262	hsa-miR-486-3p T1	0.0443	1.03118	0.858055
hsa-miR-155-5p T2	-0.0667	0.95482	0.851107	hsa-miR-126-5p T1	-0.0387	0.973532	0.867238
hsa-miR-150-5p T2	-0.0467	0.968148	0.85826	hsa-miR-155-5p T4	0.1165	1.0841	0.86829
hsa-miR-99b-5p T2	-0.0471	0.96788	0.865999	hsa-miR-223-3p T2	0.0419	1.02947	0.879807
hsa-miR-126-5p T2	-0.0383	0.973802	0.868797	hsa-miR-361-3p T2	-0.037	0.97468	0.89547
hsa-miR-18a-5p T1	-0.0313	0.978538	0.86897	hsa-miR-99b-5p T3	-0.0263	0.981935	0.920836
hsa-miR-125a-5p T2	0.055	1.03886	0.876737	hsa-miR-320c T1	-0.0154	0.989382	0.932945
hsa-miR-126-5p T4	-0.032	0.978063	0.880768	hsa-miR-486-5p T1	0.0104	1.00723	0.958513
hsa-miR-361-3p T4	0.0483	1.03405	0.902395	hsa-miR-150-5p T2	0.0127	1.00884	0.966917
hsa-miR-125a-5p T3	0.0285	1.01995	0.908101	hsa-miR-486-5p T2	-0.0101	0.993024	0.973873
hsa-miR-150-5p T3	0.0153	1.01066	0.96384	hsa-miR-122-5p T1	0.0025	1.00173	0.995443
hsa-miR-15b-5p T3	0.0071	1.00493	0.985048	hsa-miR-486-3p T4	0.0019	1.00132	0.995906
