# Supplementary material for: MicroRNAs predict early complications of autologous hematopoietic stem cell transplantation
Source: Biomark Res. 2024 Apr 23;12:42. doi: 10.1186/s40364-024-00585-x (PMC11036737; doi:10.1186/s40364-024-00585-x)
Supplement: Supplementary file 4 — Supplementary Material 4 [file 40364_2024_585_MOESM4_ESM.xlsx]

## Sheet: Arkusz1
Supplementary File 4. Characteristics of the training, testing and validation subsets.
Variable	Train subset	%	Test subset	%	Validation subset	%	p-value
Number of cases	37	1	15	1	15	1
Bacteremia	9	0.243243	4	0.266667	4	0.266667	0.97628
C. difficile infection	4	0.108108	2	0.133333	1	0.0666667	0.86225
Pneumonia	3	0.0810811	2	0.133333	3	0.2	0.47923
Sex (Female)	16	0.432432	8	0.533333	10	0.666667	0.30201
Conditioning regimen (Melphalan)	28	0.756757	12	0.8	10	0.666667	0.68655
Grade ≥2 mucositis	17	0.459459	6	0.4	10	0.666667	0.28714
