# Supplementary material for: MicroRNAs predict early complications of autologous hematopoietic stem cell transplantation
Source: Biomark Res. 2024 Apr 23;12:42. doi: 10.1186/s40364-024-00585-x (PMC11036737; doi:10.1186/s40364-024-00585-x)
Supplement: Supplementary file 5 — Supplementary Material 5 [file 40364_2024_585_MOESM5_ESM.xlsx]

## Sheet: in
Supplementary File 5. Differential expression analysis of miRNAs in patients with bacteremia in the training set.
miR	Bacteremia mean	Bacteremia SD	Control mean	Control SD	FC	log2FC	p-value
hsa-miR-223-3p T2	4.27382	0.55302	4.9508	0.74058	0.625476	-0.676974	0.00900735
hsa-miR-15b-5p T2	-0.316872	0.433801	0.0255406	0.377983	0.788721	-0.342413	0.0549275
hsa-miR-126-5p T2	0.50154	0.676606	-0.0414501	0.937806	1.45699	0.54299	0.0738489
hsa-let-7f-5p T2	-2.89594	0.757587	-3.41909	0.970225	1.43709	0.523153	0.111704
hsa-miR-122-5p T1	0.851013	1.60976	-0.0543115	1.48685	1.87297	0.905325	0.159419
hsa-miR-92b-3p T1	-5.56711	0.803201	-5.90157	0.544361	1.2609	0.334456	0.269455
hsa-miR-221-3p T1	0.398925	0.559689	0.596502	0.579101	0.872014	-0.197577	0.3765
hsa-miR-223-3p T1	4.61322	0.539363	4.80493	0.608178	0.875566	-0.191713	0.383034
hsa-miR-155-5p T2	-5.40207	2.26543	-6.10588	1.65786	1.6288	0.703806	0.407859
hsa-miR-150-5p T1	0.0112173	1.0311	-0.308401	0.772807	1.248	0.319618	0.410257
hsa-miR-486-5p T1	3.75781	0.582003	3.56769	0.598194	1.14086	0.19012	0.411509
hsa-miR-221-3p T2	0.258892	0.404309	0.383207	0.459746	0.91744	-0.124315	0.450029
hsa-miR-125a-5p T1	-2.34294	0.740506	-2.14667	0.543268	0.872805	-0.196269	0.478327
hsa-miR-361-3p T2	-5.03482	0.561195	-5.20077	0.992615	1.12191	0.165955	0.536762
hsa-miR-486-5p T2	3.36601	0.838305	3.56349	0.751773	0.872075	-0.197476	0.540138
hsa-let-7f-5p T1	-1.77904	1.26747	-2.07554	1.15467	1.22817	0.296505	0.544073
hsa-miR-320c T2	0.298524	0.793917	0.119688	0.637335	1.13197	0.178836	0.550478
hsa-miR-486-3p T2	-4.43882	0.964909	-4.22082	0.895149	0.85976	-0.217994	0.559114
hsa-miR-18a-5p T2	-1.99088	0.73213	-1.83353	0.614834	0.896671	-0.15735	0.571371
hsa-miR-122-3p T2	-6.79193	1.45662	-7.07679	1.51555	1.21829	0.284861	0.621176
hsa-miR-18a-5p T1	-1.66568	0.671799	-1.5443	0.55089	0.919309	-0.121378	0.632183
hsa-miR-320c T1	0.188397	0.656832	0.285243	0.420865	0.935075	-0.0968463	0.686206
hsa-miR-125a-5p T2	-2.66443	0.743929	-2.77356	0.711851	1.07857	0.109125	0.705126
hsa-miR-15b-5p T1	0.315841	0.621175	0.402751	0.694216	0.941537	-0.0869099	0.727858
hsa-miR-361-3p T1	-5.15168	0.856658	-5.05705	0.45906	0.936512	-0.0946308	0.758023
hsa-miR-96-5p T1	-6.00379	1.12407	-5.87562	0.85129	0.91499	-0.128172	0.759098
hsa-miR-99b-5p T1	-4.41452	0.651935	-4.49045	0.716333	1.05404	0.0759237	0.770948
hsa-miR-122-3p T1	-7.13801	1.17406	-7.00771	1.34876	0.913642	-0.130298	0.783965
hsa-miR-375 T1	-4.18665	1.07594	-4.28789	1.06263	1.07269	0.101239	0.809181
hsa-miR-122-5p T2	-0.649745	1.67651	-0.498503	1.46765	0.900475	-0.151242	0.812479
hsa-miR-155-5p T1	-6.0117	0.978773	-6.07797	0.677105	1.04701	0.0662762	0.853582
hsa-miR-150-5p T2	-1.84265	1.19684	-1.90884	0.857488	1.04695	0.0661859	0.880684
hsa-miR-96-5p T2	-5.69882	1.32794	-5.75823	0.956282	1.04203	0.0594033	0.903404
hsa-miR-99b-5p T2	-5.03635	0.551279	-5.01111	0.880173	0.982657	-0.0252408	0.919807
hsa-miR-92b-3p T2	-5.6452	0.791658	-5.61386	1.03818	0.978509	-0.0313425	0.925136
hsa-miR-486-3p T1	-4.16736	0.923374	-4.14369	0.716715	0.983724	-0.0236742	0.945108
hsa-miR-375 T2	-4.97162	1.74869	-4.9257	1.67242	0.968673	-0.0459183	0.945839
hsa-miR-126-5p T1	0.776694	0.611065	0.765517	0.66663	1.00778	0.0111775	0.963406
