# Supplementary material for: MicroRNAs predict early complications of autologous hematopoietic stem cell transplantation
Source: Biomark Res. 2024 Apr 23;12:42. doi: 10.1186/s40364-024-00585-x (PMC11036737; doi:10.1186/s40364-024-00585-x)
Supplement: Supplementary file 6 — Supplementary Material 6 [file 40364_2024_585_MOESM6_ESM.xlsx]

## Sheet: Arkusz1
Supplementary File 6. Prediction table for the training set of patients.
Training set								Test set								Validation set
Case ID	hsa-miR-15b-5p B	hsa-miR-223-3p B	hsa-miR-126-5p B	Conditioning regimen (MEL- 1, BEAM- 0)	Bacteremia	Probability	Classification by neural network	Case ID	hsa-miR-15b-5p B	hsa-miR-223-3p B	hsa-miR-126-5p B	Conditioning regimen (MEL- 1, BEAM- 0)	Bacteremia	Probability	Classification by neural network	Case ID	hsa-miR-15b-5p B	hsa-miR-223-3p B	hsa-miR-126-5p B	Conditioning regimen (MEL- 1, BEAM- 0)	Bacteremia	Probability	Classification by neural network
1	0.0590349	3.01734	-3.02297	0	0	6.37366e-35	0	6	0.14113	4.58639	0.858994	0	0	2.78678e-59	0	8	-0.728506	4.61894	0.790231	0	0	1.85227e-07	0
2	0.308133	5.76111	-2.4194	1	0	9.7191e-24	0	7	-0.311895	4.28636	0.199926	1	0	2.20377e-13	0	9	-0.753329	4.11756	0.667518	0	0	1.85227e-07	0
3	-0.183059	5.01557	0.329002	1	0	1.01694e-08	0	17	0.295646	5.15384	0.263572	1	0	3.73058e-66	0	18	-0.0555939	5.57957	1.12235	1	0	3.73058e-66	0
4	-0.3312	4.4588	1.23051	0	0	1.98924e-07	0	19	-0.514596	4.87093	0.385707	1	0	1.31871e-13	0	22	-0.883415	3.6232	1.81275	0	1	1	1
5	-0.916002	4.84267	0.932349	1	1	1	1	21	0.298015	5.22419	0.665484	1	1	3.73058e-66	0	26	0.0995423	5.21032	-0.0533321	1	0	3.73058e-66	0
10	-0.00326031	4.37526	0.594219	0	1	1	1	25	0.564422	6.69253	0.0655273	1	0	1.43004e-90	0	29	-0.3312	4.4588	1.23051	1	0	2.4913e-14	0
11	0.469119	5.27622	0.0342383	1	0	3.73058e-66	0	33	-0.707592	4.13176	0.763688	1	0	2.48289e-14	0	34	-1.00307	4.92081	0.330543	1	0	1	1
12	-0.0952886	5.59734	-0.101734	0	0	2.73926e-59	0	38	0.76739	6.43785	0.159433	0	0	2.56461e-59	0	37	-1.40935	3.57424	-0.372131	1	1	1	1
13	0.0505755	5.00333	0.110981	1	0	3.73058e-66	0	47	0.105129	3.88251	0.84493	1	1	1	1	39	-0.730207	4.65322	0.430857	1	0	2.48289e-14	0
14	0.6272	5.12579	0.558898	1	0	3.73058e-66	0	49	-0.489198	5.70151	0.59544	1	0	5.61716e-75	0	51	0.249966	6.22406	-0.407477	1	0	1.43032e-90	0
15	0.146347	4.76475	-0.393568	1	0	3.73058e-66	0	53	0.656204	4.99853	-0.487378	1	0	3.73058e-66	0	52	0.373019	5.05173	4.62025	1	1	1	1
16	-0.183059	5.01557	0.329002	1	0	1.01694e-08	0	62	0.62393	4.85612	-1.14632	1	0	7.68668e-66	0	54	-0.989638	3.70194	0.415181	0	0	3.81371e-07	0
20	0.228828	6.38583	-0.0953523	0	0	2.56461e-59	0	65	-0.50795	5.17438	-0.763853	1	1	0.959791	1	63	0.0205304	4.55175	-0.766066	1	0	6.3612e-66	0
23	-0.0237832	4.41384	0.127708	0	0	2.78306e-59	0	66	-0.942525	3.54581	0.754242	0	1	1	1	67	-0.00129077	4.05855	0.148045	0	1	1	1
24	0.270682	4.84311	-0.446901	1	0	3.73058e-66	0	68	0.471956	7.06065	-0.172841	1	0	1.43004e-90	0	69	-0.420526	5.54248	-0.480399	1	0	1.21283e-57	0
27	0.61038	5.9798	0.175739	1	0	4.38802e-88	0
28	0.15328	5.12222	-0.570928	1	0	3.73472e-66	0
30	-0.621969	4.64663	-1.31804	1	0	1.74447e-25	0
31	-0.0482849	5.54509	0.48887	1	0	3.72933e-66	0
32	0.568073	5.37544	0.138385	1	0	3.73058e-66	0
35	-0.352419	4.7348	0.996331	1	0	7.12997e-12	0
36	0.426528	4.47433	0.605108	1	1	1	1
40	0.366381	5.65548	-0.789055	1	0	1.11818e-87	0
41	0.42121	4.56842	0.0312266	1	0	3.76576e-66	0
43	0.180907	5.52733	0.780759	1	0	3.73058e-66	0
44	0.0752333	3.36432	1.587	0	1	1	1
45	-0.0969449	5.576	0.621655	1	0	3.72774e-66	0
46	-0.232892	4.50297	0.76098	0	1	1	1
48	0.131305	4.93501	-0.0188002	1	0	3.73058e-66	0
50	-0.512063	3.40665	0.62809	1	0	2.48289e-14	0
55	-0.698945	4.80275	-0.527351	1	1	1	1
56	-0.334299	4.71322	0.667114	1	1	1	1
58	-0.460505	4.40317	0.0766392	1	0	2.50937e-14	0
59	-0.73511	3.85045	-0.558423	1	1	1	1
60	-0.433103	3.53845	0.452866	0	1	1	1
61	-0.108216	3.80235	0.863328	1	0	2.51969e-14	0
64	-0.859527	4.66536	0.494783	1	0	4.1136e-14	0
