# Supplementary material for: MicroRNAs predict early complications of autologous hematopoietic stem cell transplantation
Source: Biomark Res. 2024 Apr 23;12:42. doi: 10.1186/s40364-024-00585-x (PMC11036737; doi:10.1186/s40364-024-00585-x)
Supplement: Supplementary file 7 — Supplementary Material 7 [file 40364_2024_585_MOESM7_ESM.xml]

<?xml version="1.0" encoding="UTF-8"?>
<PMML version="3.0"><Header copyright="Copyright 1984-2017 TIBCO Software Inc. All rights reserved."><Application name="STATISTICA Automated Neural Networks (SANN)" version="2.0"/></Header><DataDictionary numberOfFields="5"><DataField name="Confirmed bacteremia" optype="categorical"><Value value="0"/><Value value="1"/></DataField><DataField name="hsa-miR-15b-5p B" optype="continuous"/><DataField name="hsa-miR-223-3p B" optype="continuous"/><DataField name="hsa-miR-126-5p B" optype="continuous"/><DataField name="Conditioning MEL" optype="categorical"><Value value="0"/><Value value="1"/></DataField></DataDictionary><NeuralNetwork modelName="asct _MLP 5-7-2" functionName="classification"><MiningSchema><MiningField name="Confirmed bacteremia" usageType="predicted"/><MiningField name="hsa-miR-15b-5p B" lowValue="-0.916002" highValue="0.627200"/><MiningField name="hsa-miR-223-3p B" lowValue="3.017340" highValue="6.385830"/><MiningField name="hsa-miR-126-5p B" lowValue="-3.022970" highValue="1.587000"/><MiningField name="Conditioning MEL"/></MiningSchema><NeuralInputs numberOfInputs="5"><NeuralInput id="0"><DerivedField><NormContinuous field="hsa-miR-15b-5p B" shift="5.93572385480599e-001" scale="6.48003410142820e-001"><LinearNorm orig="-9.16001947196197e-001" norm="0.000000"/><LinearNorm orig="6.27199808145800e-001" norm="1.000000"/></NormContinuous></DerivedField></NeuralInput><NeuralInput id="1"><DerivedField><NormContinuous field="hsa-miR-223-3p B" shift="-8.95754231175981e-001" scale="2.96868885930304e-001"><LinearNorm orig="3.01733955166415e+000" norm="0.000000"/><LinearNorm orig="6.38582997755125e+000" norm="1.000000"/></NormContinuous></DerivedField></NeuralInput><NeuralInput id="2"><DerivedField><NormContinuous field="hsa-miR-126-5p B" shift="6.55746098655748e-001" scale="2.16921152259160e-001"><LinearNorm orig="-3.02296982948125e+000" norm="0.000000"/><LinearNorm orig="1.58700015078735e+000" norm="1.000000"/></NormContinuous></DerivedField></NeuralInput><NeuralInput id="3"><DerivedField><NormDiscrete field="Conditioning MEL" value="0"/></DerivedField></NeuralInput><NeuralInput id="4"><DerivedField><NormDiscrete field="Conditioning MEL" value="1"/></DerivedField></NeuralInput></NeuralInputs><NeuralLayer numberOfNeurons="7" activationFunction="tanh"><Neuron id="5" bias="-1.93025147807096e+001"><Con from="0" weight="-2.15663804700991e+001"/><Con from="1" weight="-1.25036976347122e+001"/><Con from="2" weight="-2.28552270103039e+001"/><Con from="3" weight="3.33092676187388e+000"/><Con from="4" weight="-2.26875556758783e+001"/></Neuron><Neuron id="6" bias="1.98909403287043e+000"><Con from="0" weight="1.68538434643850e+001"/><Con from="1" weight="-8.43977323671127e+000"/><Con from="2" weight="7.24951170858770e+001"/><Con from="3" weight="4.30311281924575e+001"/><Con from="4" weight="-4.10338889501275e+001"/></Neuron><Neuron id="7" bias="2.15626495466747e+001"><Con from="0" weight="-7.74741576485462e+001"/><Con from="1" weight="6.95318538284152e+001"/><Con from="2" weight="-1.90831823271476e+001"/><Con from="3" weight="6.22283071616327e+001"/><Con from="4" weight="-4.06598755829048e+001"/></Neuron><Neuron id="8" bias="-1.37527408605530e+001"><Con from="0" weight="4.82923961562948e+001"/><Con from="1" weight="4.06715354705601e+001"/><Con from="2" weight="-2.11342910808522e+001"/><Con from="3" weight="-6.05046055040996e+000"/><Con from="4" weight="-7.57544454544674e+000"/></Neuron><Neuron id="9" bias="-1.20016676923900e+001"><Con from="0" weight="-7.88131058575966e+001"/><Con from="1" weight="-3.16987037495934e+001"/><Con from="2" weight="5.59230399050831e+001"/><Con from="3" weight="4.34698254940326e+001"/><Con from="4" weight="-5.52563354072569e+001"/></Neuron><Neuron id="10" bias="1.63338084908844e+001"><Con from="0" weight="-5.67823822185703e+001"/><Con from="1" weight="-1.95529105958060e+002"/><Con from="2" weight="1.38971446831733e+002"/><Con from="3" weight="-9.37728991219677e+000"/><Con from="4" weight="2.58138475070288e+001"/></Neuron><Neuron id="11" bias="-1.18767561518979e+001"><Con from="0" weight="-1.41166319880969e+001"/><Con from="1" weight="8.65578327361728e+001"/><Con from="2" weight="-2.88092693261260e+001"/><Con from="3" weight="1.72686202388809e+001"/><Con from="4" weight="-2.92067083438296e+001"/></Neuron></NeuralLayer><NeuralLayer numberOfNeurons="2" normalizationMethod="softmax"><Neuron id="12" bias="3.53480856649789e+000"><Con from="5" weight="4.48970383174013e-001"/><Con from="6" weight="3.84339698261474e+001"/><Con from="7" weight="-1.79678918595969e+001"/><Con from="8" weight="-2.38687177372352e+001"/><Con from="9" weight="2.87540498965133e-003"/><Con from="10" weight="-5.36633874275322e+001"/><Con from="11" weight="1.40717201694730e+001"/></Neuron><Neuron id="13" bias="-3.54266350389130e+000"><Con from="5" weight="-4.94135770026475e-001"/><Con from="6" weight="-3.85095323920101e+001"/><Con from="7" weight="1.80142273349068e+001"/><Con from="8" weight="2.37782453569944e+001"/><Con from="9" weight="4.37487980299289e-002"/><Con from="10" weight="5.36472181438142e+001"/><Con from="11" weight="-1.40387302568763e+001"/></Neuron></NeuralLayer><NeuralOutputs numberOfOutputs="2"><NeuralOutput outputNeuron="12"><DerivedField optype="categorical"><NormDiscrete field="Confirmed bacteremia" value="0"/></DerivedField></NeuralOutput><NeuralOutput outputNeuron="13"><DerivedField optype="categorical"><NormDiscrete field="Confirmed bacteremia" value="1"/></DerivedField></NeuralOutput></NeuralOutputs></NeuralNetwork></PMML>
